# Supplementary material for: Dataset for the validation and use of DiameterJ an open source nanofiber diameter measurement tool
Source: Data Brief. 2015 Jul 29;5:13–22. doi: 10.1016/j.dib.2015.07.012 (PMC4556745; doi:10.1016/j.dib.2015.07.012)
Supplement: Supplementary file 1 — Supplementary data [file mmc1.zip]

Archive with 6 entries (6 files):
- Data Folder 1.zip
- Data Folder 2.zip
- Data Folder 3.zip
- Data Folder 4.zip
- Data Folder 5.zip
- Data Folder 6.zip
